# Supplementary material for: Extending Age Ranges in Breast Cancer Screening in Four European Countries: Model Estimations of Harm-to-Benefit Ratios
Source: Cancers (Basel). 2021 Jul 4;13(13):3360. doi: 10.3390/cancers13133360 (PMC8268112; doi:10.3390/cancers13133360)
Supplement: Supplementary file 1 [file cancers-13-03360-s001.zip]

Archive with 1 entries (1 files):
- cancers-1216671 - Supplementary_final.pdf
